# Supplementary material for: Preparation of Ru-Based Systems Through Metal Carbonyl Cluster Decomposition for the Base-Free 5-Hydroxymethylfurfural (HMF) Oxidation
Source: Molecules. 2025 May 10;30(10):2120. doi: 10.3390/molecules30102120 (PMC12114423; doi:10.3390/molecules30102120)
Supplement: Supplementary file 1 [file molecules-30-02120-s001.zip]

Archive with 1 entries (1 files):
- molecules-3584798-supplementary.pdf
